# Supplementary material for: Influence of neurovascular anatomy on perforation site in different mouse strains using the filament perforation model for induction of subarachnoid hemorrhage
Source: PLoS One. 2022 Oct 13;17(10):e0263983. doi: 10.1371/journal.pone.0263983 (PMC9560502; doi:10.1371/journal.pone.0263983)
Supplement: S1 File — (XLSX) [file pone.0263983.s001.xlsx]

## Sheet: Blatt1
Operation time: (t in min)								Perforation spot:
	C57Bl/6	CD1
	13	18		Median C57:	15				C57Bl/6N	CD1
	14	22		1 Quartil C57:	14			ICA	8	5
	15	20		3 Quartil C57:	16			MCA/ACA	1	4
	16	22		IQR C57:	2			ACA	0	1
	14	17
	14	20		Median C57:	20
	15	21		1 Quartil C57:	18
	17	19		3 Quartil C57:	21
	16	18		IQR C57:	3
	14.8889	19.6667
	0.9759	1.91485		t-test
				3.65483e-06
Body weight:
	C57Bl/6	CD1
	22.1	45.3
	20.9	38.1
	21.6	42.9
	19.5	35.7
	22.2	46.3
	22.8	40.2
	20.7	41
	23.1	38.8
	22.3	39
		43.6
	21.6889	41.09
	1.14176	3.38048
