# Supplementary material for: Influence of neurovascular anatomy on perforation site in different mouse strains using the filament perforation model for induction of subarachnoid hemorrhage
Source: PLoS One. 2022 Oct 13;17(10):e0263983. doi: 10.1371/journal.pone.0263983 (PMC9560502; doi:10.1371/journal.pone.0263983)
Supplement: S2 File — (XLSX) [file pone.0263983.s002.xlsx]

## Sheet: Tabelle1
mouse_ID	strain	group	age	body weight	angle_right	angle_left	average
1	CD1	sham	10	35.3	167.84	166.11	166.975
2	CD1	sham	10	36.1	163.053	161.985	162.519
4	CD1	sham	16	42.8	163.51	156.282	159.896
5	CD1	sham	16	43.6	163.42	165.23	164.325
6	CD1	sah	18	42.2	161.54	164.54	163.04
7	CD1	sah	10	38.8	159.12	162.76	160.94
8	CD1	sah	8	28.6	158.16	166.97	162.565
9	CD1	sah	8	29.6	167.54	168.57	168.055
11	C57Bl/6	ctrl	15	26.4	119.768	107.711	113.739
12	C57Bl/6	ctrl	13	21.2	129.33	136.25	132.79
13	C57Bl/6	ctrl	13	18.8	129.084	104.391	116.738
14	C57Bl/6	ctrl	13	19.2	134.17	115.038	124.604
15	C57Bl/6	ctrl	11	19.1	133.017	128.952	130.984
16	C57Bl/6	ctrl	11	18.1	137.706	109.48	123.593
17	C57Bl/6	sah	8	20	129.263	111.01	120.137
18	C57Bl/6	sah	8	20.1	123.298	118.74	121.019
19	C57Bl/6	sah	8	20.4	126.44	112.373	119.406
20	C57Bl/6	sah	11	20.3	130.25	108.36	119.305
21	C57Bl/6	sah	11	20.7	137.05	116.557	126.804
22	C57Bl/6	sah	11	20.5	134.31	114.167	124.239
23	C57Bl/6	sah	8	20.4	136.07	105.14	120.605
24	C57Bl/6	sah	8	20.8	129.227	120.52	124.874
25	C57Bl/6	sah	10	19.9	122.243	122.177	122.21
27	C57Bl/6	sah	10	19.3	128.417	128.819	128.618
28	C57Bl/6	sah	12	20.7	132.146	105.774	118.96
29	C57Bl/6	sah	12	22.7	128.814	119.181	123.998
30	C57Bl/6	sah	12	22.8	125.662	121.51	123.586
31	C57Bl/6	sah	10	19.7	135.279	123.563	129.421
32	C57Bl/6	sah	10	19.6	122.633	111.155	116.894
33	C57Bl/6	sah	14	21	134.882	121.14	128.011
34	C57Bl/6	sah	14	21.4	139.865	116.67	128.268
35	C57Bl/6	sah	12	21.8	130.171	123.682	126.927
37	C57Bl/6	sah	14	23.3	119.074	118.576	118.825
38	C57Bl/6	sah	14	21.4	137.943	130.558	134.25
39	C57Bl/6	sah	14	22	132.77	121.589	127.18
40	C57Bl/6	sah	13	22.5	137.66	132.705	135.183
41	C57Bl/6	sah	13	22	130.224	130.79	130.507
	Gewicht C57:		Gewicht CD1:			Mittelwert Winkel CD1		erstes Quartil CD1
	20.9		37.125			163.539		162.124
								drittes Quartil CD1
						Median Winkel CD1		164.988
						162.803		IQR CD1:
Median Gewicht C57:			Median Gewicht CD1:					2.86325
20.7			37.45
						Mittelwert Winkel C57		erstes Quartil C57
1. Quartil:	19.9		1. Quartil:	33.875		124.54		120.137
3. Quartil:	21.8		3. Quartil:	42.35				drittes Quartil C57
						Median Winkel C57		128.268
IQR:	1.9		IQR:	8.475		124.239		IQR C57:
								8.131
Median Alter C57:			Median Alter CD1:
12			10
11.4828			12
1. Quartil:	10		1. Quartil:	9.5
3. Quartil:	13		3. Quartil:	16
IQR:	3		IQR:	6.5
